# Supplementary material for: Host-Associated and Free-Living Phage Communities Differ Profoundly in Phylogenetic Composition
Source: PLoS One. 2011 Feb 24;6(2):e16900. doi: 10.1371/journal.pone.0016900 (PMC3044705; doi:10.1371/journal.pone.0016900)
Supplement: Table S1 — OTU assignment statistics by metagenome. (XLS) [file pone.0016900.s001.xls]

## Sheet: otu_assignment_failures_by_samp
Metagenome Type	Fraction failed OTU assignment	Sequences (OTU assignment input)	Sequences (OTU assignment output)
reyes2010_F4T1.3.FLOCGI1.fna	0.941772	790	46
reyes2010_F4T1.3.FLVMBU3.fna	0.946469	13693	733
schoenfeld2008_BEARPAW.SMPL.20031007.fasta	0.963482	8352	305
reyes2010_F1T2.2.FPZU02C.fna	0.966292	178	6
reyes2010_F4M.3.FLOCGI1.fna	0.96863	1307	41
reyes2010_F4M.3.R.FLVMBU3.fna	0.970204	15371	458
schoenfeld2008_OCTOPUS.SMPL.20031004.fasta	0.971534	22272	634
reyes2010_F4M.3.FLVMBU3.fna	0.972699	28900	789
reyes2010_F4M.2.FLVMBU3.fna	0.973931	22747	593
hawaii_4440375.3.fa	0.975997	39036	937
reyes2010_F5T2.1.FL277ID.fna	0.979899	1393	28
coral_4440040.3.fa	0.981286	320397	5996
coral_4440280.3.fa	0.981365	380355	7088
reyes2010_F4M.2.FLOCGI1.fna	0.981707	984	18
ocean_viruses_4440322.3	0.981918	399343	7221
angly2006_SAR.fasta	0.981918	399343	7221
reyes2010_F5T2.1.FPK2RZS.fna	0.98278	47039	810
reyes2010_F4M.3.R.FLOCGI1.fna	0.983099	710	12
hawaii_4440377.3.fa	0.984085	34433	548
reyes2010_F2T2.1.E3MCXE4.fna	0.985146	40932	608
reyes2010_F1M.1.E3MCXE4.fna	0.985872	48769	689
reyes2010_F2M.1.R.FL277ID.fna	0.986564	1042	14
mosquito_4440053.3.dna.fa	0.98755	657204	8182
reyes2010_F4T2.3.FLOCGI1.fna	0.987721	1303	16
reyes2010_F4T2.3.FLVMBU3.fna	0.987774	28710	351
coral_4440038.3.fa	0.988221	283390	3338
reyes2010_F2T2.1.R.FPK2RZS.fna	0.988287	41150	482
reyes2010_F4T2.1.FLVMBU3.fna	0.98857	26860	307
tilapia_pond_4440414.3.fa	0.988719	67988	767
reyes2010_F1T2.2.FQCPN2T.fna	0.989212	30867	333
coral_4440036.3.fa	0.989348	94915	1011
reyes2010_F4T1.1.FLOCGI1.fna	0.989723	973	10
dinsdale2008_LowSalternSDbayVir20051110.fasta	0.989748	110511	1133
reyes2010_F4T2.1.FLOCGI1.fna	0.989786	1077	11
reyes2010_F2T2.2.FPK2RZS.fna	0.990352	34825	336
reyes2010_F4T1.1.FLVMBU3.fna	0.99042	23590	226
reyes2010_F1T2.1.E3MCXE4.fna	0.990588	43350	408
reyes2010_F2M.2.FL277ID.fna	0.990814	1524	14
reyes2010_F1M.2.FQCPN2T.fna	0.990863	21888	200
reyes2010_F2M.3.FPK2RZS.fna	0.990875	33755	308
reyes2010_F3M.1.FQCPN2T.fna	0.990891	23165	211
mosquito_4440052.3.dna.fa	0.990917	340098	3089
mosquito_4440054.3.dna.fa	0.990995	615576	5543
reyes2010_F3T2.1.FYV5YCZ.fna	0.991462	53410	456
tilapia_pond_4440439.3.fa	0.991477	267640	2281
reyes2010_F1M.2.FPZU02C.fna	0.991571	2610	22
reyes2010_F2M.1.R.FPK2RZS.fna	0.991659	32970	275
reyes2010_F4T1.2.FLVMBU3.fna	0.991687	19727	164
reyes2010_F2M.2.FPK2RZS.fna	0.991693	26123	217
reyes2010_F1T2.1.R.FQCPN2T.fna	0.991699	28069	233
dinsdale2008_HighSalternSDbayVir20051128.fasta	0.992034	4645	37
reyes2010_F3M.1.FPZU02C.fna	0.99224	1933	15
tilapia_pond_4440424.3.fa	0.992334	57134	438
reyes2010_F3T1.2.FLVMBU3.fna	0.992377	19022	145
reyes2010_F3T1.1.FLOCGI1.fna	0.992413	659	5
reyes2010_F3T2.3.FPK2RZS.fna	0.992453	28354	214
hawaii_4440371.3.fa	0.992693	50364	368
reyes2010_F3T1.1.FLVMBU3.fna	0.992801	17919	129
reyes2010_F2M.3.FL277ID.fna	0.992802	1806	13
rosario2009_SRR014584.EffluentDNA.fasta	0.992823	262097	1881
reyes2010_F1T2.3.FPZU02C.fna	0.992866	841	6
rosario2009_SRR014586.NurseryDNA.fasta	0.992867	283753	2024
desnues2008_SRR001045.RMStromCCMexVir072205.fasta	0.992943	394902	2787
dinsdale2008_MedSalternSDbayVir20051110.fasta	0.992951	39578	279
dinsdale2008_LowSalternSDbayVir200407.fasta	0.993148	268534	1840
dinsdale2008_LowSalternSDbayVir20051128.fasta	0.993172	62685	428
ocean_viruses_4440305.3	0.993209	416456	2828
angly2006_BBC.fasta	0.993209	416456	2828
reyes2010_F2M.1.E3MCXE4.fna	0.993268	58379	393
ocean_viruses_4440304.3	0.993369	263908	1750
angly2006_GOM.fasta	0.993369	263908	1750
tilapia_pond_4440412.3.fa	0.993418	60319	397
reyes2010_F2T1.1.R.FPK2RZS.fna	0.993504	17856	116
hawaii_4440370.3.fa	0.993526	35680	231
reyes2010_F2T1.1.E3MCXE4.fna	0.993532	71432	462
hawaii_4440376.3.fa	0.993608	39270	251
reyes2010_F2T1.3.FPK2RZS.fna	0.993635	25764	164
reyes2010_F2T1.2.FPK2RZS.fna	0.99369	39305	248
dinsdale2008_MedSalternSDbayVir20051111.fasta	0.993781	35053	218
reyes2010_F3T1.3.FLVMBU3.fna	0.993882	28932	177
dinsdale2008_MedSalternSDbayVir20051128.fasta	0.993891	39943	244
reyes2010_F2T1.1.R.FL277ID.fna	0.993939	1650	10
reyes2010_F2T2.2.FL277ID.fna	0.993976	1494	9
angly2006_Arctic.fasta	0.99398	688590	4145
ocean_viruses_4440306.3	0.99398	688590	4145
reyes2010_F3T1.2.FLOCGI1.fna	0.994076	844	5
hawaii_4440374.3.fa	0.994103	39340	232
reyes2010_F4M.1.FYV5YCZ.fna	0.994315	24980	142
reyes2010_F3T2.2.FPK2RZS.fna	0.994379	32557	183
dinsdale2008_HighSalternSDbayVir20051116.fasta	0.994389	154167	865
dinsdale2008_MedSalternSDbayVir20051116.fasta	0.994416	58735	328
reyes2010_F1T1.1.E3MCXE4.fna	0.994417	23284	130
dinsdale2008_MedSalternSDbayVir20051122.fasta	0.994508	55903	307
reyes2010_F3M.2.FPZU02C.fna	0.994652	2805	15
reyes2010_F1T2.3.FQCPN2T.fna	0.99467	27203	145
reyes2010_F1T2.1.R.FPZU02C.fna	0.994691	2072	11
reyes2010_F4T1.2.FLOCGI1.fna	0.99472	947	5
reyes2010_F3M.2.FQCPN2T.fna	0.994755	34892	183
reyes2010_F1T1.3.FQCPN2T.fna	0.99489	42467	217
rosario2009_SRR014588.ParkDNA.fasta	0.995238	202436	964
desnues2008_SRR001044.PAStromCCMexVir072205.fasta	0.995257	318774	1512
rosario2009_SRR014589.PotalDNA.fasta	0.99543	240259	1098
reyes2010_F1T1.3.FPZU02C.fna	0.995622	1142	5
reyes2010_F3T2.3.FL277ID.fna	0.996479	568	2
desnues2008_SRR001061.HBCStromBahamasVir011105.fasta	0.996584	162472	555
dinsdale2008_HighSalternSDbayVir20051207.fasta	0.996617	47587	161
human_lung_4440051.3.dna.fa	0.996952	776810	2368
human_lung_4440442.4	0.99696	39807	121
human_lung_4440026.3.dna.fa	0.997044	48713	144
human_lung_4440442.5	0.997126	770825	2215
human_lung_4440441.3	0.997137	92223	264
reyes2010_F3T1.3.FLOCGI1.fna	0.997349	1509	4
reyes2010_F4T1.3.fna	0.997481	1588	4
reyes2010_F2T1.3.FL277ID.fna	0.997701	870	2
reyes2010_F2T1.2.FL277ID.fna	0.998197	1109	2
reyes2010_F1M.3.fna	0.99858	2816	4
reyes2010_F2T1.3.fna	0.99868	3030	4
reyes2010_F3T2.2.FL277ID.fna	0.9992	1250	1
reyes2010_F1T1.3.fna	0.999606	40583	16
reyes2010_F4M.3.fna	0.999674	3071	1
reyes2010_F3T1.3.fna	0.999711	10392	3
reyes2010_F3M.3.fna	0.999967	30294	1
reyes2010_F1T2.3.fna	1	2074	0
reyes2010_F2T2.1.R.FL277ID.fna	1	569	0
reyes2010_F2T2.3.fna	1	2562	0
reyes2010_F3T2.3.fna	1	2417	0
reyes2010_F4T2.3.fna	1	1856	0
reyes2010_F2M.3.fna	1	3350	0
