# Supplementary material for: Host-Associated and Free-Living Phage Communities Differ Profoundly in Phylogenetic Composition
Source: PLoS One. 2011 Feb 24;6(2):e16900. doi: 10.1371/journal.pone.0016900 (PMC3044705; doi:10.1371/journal.pone.0016900)
Supplement: Table S2 — Description of metagenome types and sources. (XLS) [file pone.0016900.s002.xls]

## Sheet: Caporaso et al., Table S1
Metagenome ID	Source [citation]	Database accession [or (Project, Sample Dataset) for CAMERA]	Host-type	Host-associated	Metagenome type
angly2006_Arctic.fasta	CAMERA 1.3.2.32 [13]	Ocean Viruses, ARCTIC Shotgun	Free-living (mesophilic)	No	Ocean (db:CAMERA)
angly2006_BBC.fasta	CAMERA 1.3.2.32 [13]	Ocean Viruses, BBC Shotgun	Free-living (mesophilic)	No	Ocean (db:CAMERA)
angly2006_GOM.fasta	CAMERA 1.3.2.32 [13]	Ocean Viruses, GOM Shotgun	Free-living (mesophilic)	No	Ocean (db:CAMERA)
angly2006_SAR.fasta	CAMERA 1.3.2.32 [13]	Ocean Viruses, SAR Shotgun	Free-living (mesophilic)	No	Ocean (db:CAMERA)
desnues2008_SRR001044.PAStromCCMexVir072205.fasta	CAMERA 1.3.2.32 [13]	Viral Stromatolite Metagenome, PAStromCCMexVir072205	Free-living (mesophilic)	No	Freshwater stromatolite
desnues2008_SRR001045.RMStromCCMexVir072205.fasta	CAMERA 1.3.2.32 [13]	Viral Stromatolite Metagenome, RMStromCCMexVir072205	Free-living (mesophilic)	No	Freshwater stromatolite
desnues2008_SRR001061.HBCStromBahamasVir011105.fasta	CAMERA 1.3.2.32 [13]	Viral Stromatolite Metagenome, HBCStromBahamasVir011105	Free-living (mesophilic)	No	Marine stromatolite
dinsdale2008_HighSalternSDbayVir20051116.fasta	CAMERA 1.3.2.32 [13]	Viral and Microbial Metagenomes for Salterns of Different Salinities, HighSalternSDbayVir20051116	Free-living (mesophilic)	No	Saltern (high)
dinsdale2008_HighSalternSDbayVir20051128.fasta	CAMERA 1.3.2.32 [13]	Viral and Microbial Metagenomes for Salterns of Different Salinities, HighSalternSDbayVir20051128	Free-living (mesophilic)	No	Saltern (high)
dinsdale2008_HighSalternSDbayVir20051207.fasta	CAMERA 1.3.2.32 [13]	Viral and Microbial Metagenomes for Salterns of Different Salinities, HighSalternSDbayVir20051207	Free-living (mesophilic)	No	Saltern (high)
dinsdale2008_LowSalternSDbayVir200407.fasta	CAMERA 1.3.2.32 [13]	Viral and Microbial Metagenomes for Salterns of Different Salinities, LowSalternSDbayVir200407	Free-living (mesophilic)	No	Saltern (low)
dinsdale2008_LowSalternSDbayVir20051110.fasta	CAMERA 1.3.2.32 [13]	Viral and Microbial Metagenomes for Salterns of Different Salinities, LowSalternSDbayVir20051110	Free-living (mesophilic)	No	Saltern (low)
dinsdale2008_LowSalternSDbayVir20051128.fasta	CAMERA 1.3.2.32 [13]	Viral and Microbial Metagenomes for Salterns of Different Salinities, LowSalternSDbayVir20051128	Free-living (mesophilic)	No	Saltern (low)
dinsdale2008_MedSalternSDbayVir20051110.fasta	CAMERA 1.3.2.32 [13]	Viral and Microbial Metagenomes for Salterns of Different Salinities, MedSalternSDbayVir20051110	Free-living (mesophilic)	No	Saltern (medium)
dinsdale2008_MedSalternSDbayVir20051111.fasta	CAMERA 1.3.2.32 [13]	Viral and Microbial Metagenomes for Salterns of Different Salinities, MedSalternSDbayVir20051111	Free-living (mesophilic)	No	Saltern (medium)
dinsdale2008_MedSalternSDbayVir20051116.fasta	CAMERA 1.3.2.32 [13]	Viral and Microbial Metagenomes for Salterns of Different Salinities, MedSalternSDbayVir20051116	Free-living (mesophilic)	No	Saltern (medium)
dinsdale2008_MedSalternSDbayVir20051122.fasta	CAMERA 1.3.2.32 [13]	Viral and Microbial Metagenomes for Salterns of Different Salinities, MedSalternSDbayVir20051122	Free-living (mesophilic)	No	Saltern (medium)
dinsdale2008_MedSalternSDbayVir20051128.fasta	CAMERA 1.3.2.32 [13]	Viral and Microbial Metagenomes for Salterns of Different Salinities, MedSalternSDbayVir20051128	Free-living (mesophilic)	No	Saltern (medium)
rosario2009_SRR014584.EffluentDNA.fasta	CAMERA 1.3.2.32 [13]	Metagenomic analysis of viruses in reclaimed water, Effluent Reclaimed Water DNA	Free-living (mesophilic)	No	Reclaimed water at discharge point
rosario2009_SRR014586.NurseryDNA.fasta	CAMERA 1.3.2.32 [13]	Metagenomic analysis of viruses in reclaimed water, Nursery Reclaimed Water DNA	Free-living (mesophilic)	No	Reclaimed water at point-of-use
rosario2009_SRR014588.ParkDNA.fasta	CAMERA 1.3.2.32 [13]	Metagenomic analysis of viruses in reclaimed water, Park Reclaimed Water DNA	Free-living (mesophilic)	No	Reclaimed water at point-of-use
rosario2009_SRR014589.PotalDNA.fasta	CAMERA 1.3.2.32 [13]	Metagenomic analysis of viruses in reclaimed water, Potal Water DNA	Free-living (mesophilic)	No	Potable water
schoenfeld2008_BEARPAW.SMPL.20031007.fasta	CAMERA 1.3.2.32 [13]	Viral Metagenomes from Terrestrial Hot Springs, BEARPAW Shotgun	Free-living (thermophilic)	No	Hot Spring (YNP)
schoenfeld2008_OCTOPUS.SMPL.20031004.fasta	CAMERA 1.3.2.32 [13]	Viral Metagenomes from Terrestrial Hot Springs, OCTOPUS Shotgun	Free-living (thermophilic)	No	Hot Spring (YNP)
human_lung_4440441.3	MG-RAST [14]	4.44044e+06	Human Lung	Yes	Cystic fibrosis human lung
human_lung_4440442.4	MG-RAST [14]	4.44044e+06	Human Lung	Yes	Healthy human lung
human_lung_4440442.5	MG-RAST [14]	4.44044e+06	Human Lung	Yes	Healthy human lung
human_lung_4440026.3.dna.fa	MG-RAST [14]	4440026.3.dna	Human Lung	Yes	Cystic fibrosis human lung
human_lung_4440051.3.dna.fa	MG-RAST [14]	4440051.3.dna	Human Lung	Yes	Cystic fibrosis human lung
ocean_viruses_4440304.3	MG-RAST [14]	4.4403e+06	Free-living (mesophilic)	No	Ocean (db:MG-RAST)
ocean_viruses_4440305.3	MG-RAST [14]	4.44031e+06	Free-living (mesophilic)	No	Ocean (db:MG-RAST)
ocean_viruses_4440306.3	MG-RAST [14]	4.44031e+06	Free-living (mesophilic)	No	Ocean (db:MG-RAST)
ocean_viruses_4440322.3	MG-RAST [14]	4.44032e+06	Free-living (mesophilic)	No	Ocean (db:MG-RAST)
mosquito_4440052.3.dna.fa	MG-RAST [14]	4440052.3.dna	Mosquito	Yes	Mosquito-associated
mosquito_4440053.3.dna.fa	MG-RAST [14]	4440053.3.dna	Mosquito	Yes	Mosquito-associated
mosquito_4440054.3.dna.fa	MG-RAST [14]	4440054.3.dna	Mosquito	Yes	Mosquito-associated
reyes2010_F1M.2.FPZU02C.fna	Direct from author [7]	F1M.2.FPZU02C	Human Feces	Yes	Human feces
reyes2010_F1T1.3.fna	Direct from author [7]	F1T1.3	Human Feces	Yes	Human feces
reyes2010_F1T2.1.R.FPZU02C.fna	Direct from author [7]	F1T2.1.R.FPZU02C	Human Feces	Yes	Human feces
reyes2010_F2M.2.FL277ID.fna	Direct from author [7]	F2M.2.FL277ID	Human Feces	Yes	Human feces
reyes2010_F2T1.3.fna	Direct from author [7]	F2T1.3	Human Feces	Yes	Human feces
reyes2010_F2T2.1.R.FL277ID.fna	Direct from author [7]	F2T2.1.R.FL277ID	Human Feces	Yes	Human feces
reyes2010_F2M.2.FPK2RZS.fna	Direct from author [7]	F2M.2.FPK2RZS	Human Feces	Yes	Human feces
reyes2010_F2M.3.FL277ID.fna	Direct from author [7]	F2M.3.FL277ID	Human Feces	Yes	Human feces
reyes2010_F2M.3.fna	Direct from author [7]	F2M.3	Human Feces	Yes	Human feces
reyes2010_F2T1.1.R.FPK2RZS.fna	Direct from author [7]	F2T1.1.R.FPK2RZS	Human Feces	Yes	Human feces
reyes2010_F2T1.2.FPK2RZS.fna	Direct from author [7]	F2T1.2.FPK2RZS	Human Feces	Yes	Human feces
reyes2010_F2T2.1.R.FPK2RZS.fna	Direct from author [7]	F2T2.1.R.FPK2RZS	Human Feces	Yes	Human feces
reyes2010_F2T2.2.FPK2RZS.fna	Direct from author [7]	F2T2.2.FPK2RZS	Human Feces	Yes	Human feces
reyes2010_F3M.3.fna	Direct from author [7]	F3M.3	Human Feces	Yes	Human feces
reyes2010_F3T2.3.fna	Direct from author [7]	F3T2.3	Human Feces	Yes	Human feces
reyes2010_F3T2.3.FPK2RZS.fna	Direct from author [7]	F3T2.3.FPK2RZS	Human Feces	Yes	Human feces
reyes2010_F3T1.2.FLVMBU3.fna	Direct from author [7]	F3T1.2.FLVMBU3	Human Feces	Yes	Human feces
reyes2010_F3T1.3.FLVMBU3.fna	Direct from author [7]	F3T1.3.FLVMBU3	Human Feces	Yes	Human feces
reyes2010_F4M.2.FLVMBU3.fna	Direct from author [7]	F4M.2.FLVMBU3	Human Feces	Yes	Human feces
reyes2010_F4M.3.FLVMBU3.fna	Direct from author [7]	F4M.3.FLVMBU3	Human Feces	Yes	Human feces
reyes2010_F4M.3.fna	Direct from author [7]	F4M.3	Human Feces	Yes	Human feces
reyes2010_F4T1.1.FLVMBU3.fna	Direct from author [7]	F4T1.1.FLVMBU3	Human Feces	Yes	Human feces
reyes2010_F4T1.2.FLVMBU3.fna	Direct from author [7]	F4T1.2.FLVMBU3	Human Feces	Yes	Human feces
reyes2010_F4T1.3.FLVMBU3.fna	Direct from author [7]	F4T1.3.FLVMBU3	Human Feces	Yes	Human feces
reyes2010_F4T2.1.FLVMBU3.fna	Direct from author [7]	F4T2.1.FLVMBU3	Human Feces	Yes	Human feces
reyes2010_F4T2.3.FLVMBU3.fna	Direct from author [7]	F4T2.3.FLVMBU3	Human Feces	Yes	Human feces
reyes2010_F3T1.3.FLOCGI1.fna	Direct from author [7]	F3T1.3.FLOCGI1	Human Feces	Yes	Human feces
reyes2010_F3T1.3.fna	Direct from author [7]	F3T1.3	Human Feces	Yes	Human feces
reyes2010_F4M.1.FYV5YCZ.fna	Direct from author [7]	F4M.1.FYV5YCZ	Human Feces	Yes	Human feces
reyes2010_F4M.3.FLOCGI1.fna	Direct from author [7]	F4M.3.FLOCGI1	Human Feces	Yes	Human feces
reyes2010_F4T1.1.FLOCGI1.fna	Direct from author [7]	F4T1.1.FLOCGI1	Human Feces	Yes	Human feces
reyes2010_F4T1.2.FLOCGI1.fna	Direct from author [7]	F4T1.2.FLOCGI1	Human Feces	Yes	Human feces
reyes2010_F4T1.3.FLOCGI1.fna	Direct from author [7]	F4T1.3.FLOCGI1	Human Feces	Yes	Human feces
reyes2010_F4T1.3.fna	Direct from author [7]	F4T1.3	Human Feces	Yes	Human feces
reyes2010_F4T2.3.FLOCGI1.fna	Direct from author [7]	F4T2.3.FLOCGI1	Human Feces	Yes	Human feces
reyes2010_F4T2.3.fna	Direct from author [7]	F4T2.3	Human Feces	Yes	Human feces
reyes2010_F2M.3.FPK2RZS.fna	Direct from author [7]	F2M.3.FPK2RZS	Human Feces	Yes	Human feces
reyes2010_F2T1.1.E3MCXE4.fna	Direct from author [7]	F2T1.1.E3MCXE4	Human Feces	Yes	Human feces
reyes2010_F2T1.2.FL277ID.fna	Direct from author [7]	F2T1.2.FL277ID	Human Feces	Yes	Human feces
reyes2010_F2T1.3.FL277ID.fna	Direct from author [7]	F2T1.3.FL277ID	Human Feces	Yes	Human feces
reyes2010_F2T2.1.E3MCXE4.fna	Direct from author [7]	F2T2.1.E3MCXE4	Human Feces	Yes	Human feces
reyes2010_F2T2.2.FL277ID.fna	Direct from author [7]	F2T2.2.FL277ID	Human Feces	Yes	Human feces
reyes2010_F2T2.3.fna	Direct from author [7]	F2T2.3	Human Feces	Yes	Human feces
reyes2010_F3T2.3.FL277ID.fna	Direct from author [7]	F3T2.3.FL277ID	Human Feces	Yes	Human feces
reyes2010_F4M.2.FLOCGI1.fna	Direct from author [7]	F4M.2.FLOCGI1	Human Feces	Yes	Human feces
reyes2010_F5T2.1.R.FPZU02C.fna	Direct from author [7]	F5T2.1.R.FPZU02C	Human Feces	Yes	Human feces
reyes2010_F1M.2.FQCPN2T.fna	Direct from author [7]	F1M.2.FQCPN2T	Human Feces	Yes	Human feces
reyes2010_F1T2.1.R.FQCPN2T.fna	Direct from author [7]	F1T2.1.R.FQCPN2T	Human Feces	Yes	Human feces
reyes2010_F1T2.2.FQCPN2T.fna	Direct from author [7]	F1T2.2.FQCPN2T	Human Feces	Yes	Human feces
reyes2010_F1T2.3.FQCPN2T.fna	Direct from author [7]	F1T2.3.FQCPN2T	Human Feces	Yes	Human feces
reyes2010_F3M.1.FQCPN2T.fna	Direct from author [7]	F3M.1.FQCPN2T	Human Feces	Yes	Human feces
reyes2010_F3M.2.FQCPN2T.fna	Direct from author [7]	F3M.2.FQCPN2T	Human Feces	Yes	Human feces
reyes2010_F5T2.1.R.FQCPN2T.fna	Direct from author [7]	F5T2.1.R.FQCPN2T	Human Feces	Yes	Human feces
reyes2010_F1M.3.fna	Direct from author [7]	F1M.3	Human Feces	Yes	Human feces
reyes2010_F1T2.1.E3MCXE4.fna	Direct from author [7]	F1T2.1.E3MCXE4	Human Feces	Yes	Human feces
reyes2010_F1T2.2.FPZU02C.fna	Direct from author [7]	F1T2.2.FPZU02C	Human Feces	Yes	Human feces
reyes2010_F1T2.3.fna	Direct from author [7]	F1T2.3	Human Feces	Yes	Human feces
reyes2010_F2M.1.E3MCXE4.fna	Direct from author [7]	F2M.1.E3MCXE4	Human Feces	Yes	Human feces
reyes2010_F3M.2.FPZU02C.fna	Direct from author [7]	F3M.2.FPZU02C	Human Feces	Yes	Human feces
reyes2010_F3T1.1.FLOCGI1.fna	Direct from author [7]	F3T1.1.FLOCGI1	Human Feces	Yes	Human feces
reyes2010_F3M.1.FPZU02C.fna	Direct from author [7]	F3M.1.FPZU02C	Human Feces	Yes	Human feces
reyes2010_F1T1.3.FPZU02C.fna	Direct from author [7]	F1T1.3.FPZU02C	Human Feces	Yes	Human feces
reyes2010_F1T2.3.FPZU02C.fna	Direct from author [7]	F1T2.3.FPZU02C	Human Feces	Yes	Human feces
reyes2010_F3T2.1.FYV5YCZ.fna	Direct from author [7]	F3T2.1.FYV5YCZ	Human Feces	Yes	Human feces
reyes2010_F4M.3.R.FLOCGI1.fna	Direct from author [7]	F4M.3.R.FLOCGI1	Human Feces	Yes	Human feces
reyes2010_F4T2.1.FLOCGI1.fna	Direct from author [7]	F4T2.1.FLOCGI1	Human Feces	Yes	Human feces
reyes2010_F5T2.1.FL277ID.fna	Direct from author [7]	F5T2.1.FL277ID	Human Feces	Yes	Human feces
reyes2010_F4M.3.R.FLVMBU3.fna	Direct from author [7]	F4M.3.R.FLVMBU3	Human Feces	Yes	Human feces
reyes2010_F1M.1.E3MCXE4.fna	Direct from author [7]	F1M.1.E3MCXE4	Human Feces	Yes	Human feces
reyes2010_F1T1.1.E3MCXE4.fna	Direct from author [7]	F1T1.1.E3MCXE4	Human Feces	Yes	Human feces
reyes2010_F1T1.3.FQCPN2T.fna	Direct from author [7]	F1T1.3.FQCPN2T	Human Feces	Yes	Human feces
reyes2010_F2M.1.R.FL277ID.fna	Direct from author [7]	F2M.1.R.FL277ID	Human Feces	Yes	Human feces
reyes2010_F2M.1.R.FPK2RZS.fna	Direct from author [7]	F2M.1.R.FPK2RZS	Human Feces	Yes	Human feces
reyes2010_F2T1.1.R.FL277ID.fna	Direct from author [7]	F2T1.1.R.FL277ID	Human Feces	Yes	Human feces
reyes2010_F2T1.3.FPK2RZS.fna	Direct from author [7]	F2T1.3.FPK2RZS	Human Feces	Yes	Human feces
reyes2010_F3T1.1.FLVMBU3.fna	Direct from author [7]	F3T1.1.FLVMBU3	Human Feces	Yes	Human feces
reyes2010_F3T1.2.FLOCGI1.fna	Direct from author [7]	F3T1.2.FLOCGI1	Human Feces	Yes	Human feces
reyes2010_F3T2.2.FL277ID.fna	Direct from author [7]	F3T2.2.FL277ID	Human Feces	Yes	Human feces
reyes2010_F3T2.2.FPK2RZS.fna	Direct from author [7]	F3T2.2.FPK2RZS	Human Feces	Yes	Human feces
reyes2010_F5T2.1.FPK2RZS.fna	Direct from author [7]	F5T2.1.FPK2RZS	Human Feces	Yes	Human feces
coral_4440036.3.fa	MG-RAST [14]	4.44004e+06	Northern Islands Coral	Yes	Coral (wild)
coral_4440038.3.fa	MG-RAST [14]	4.44004e+06	Northern Islands Coral	Yes	Coral (wild)
coral_4440040.3.fa	MG-RAST [14]	4.44004e+06	Northern Islands Coral	Yes	Coral (wild)
coral_4440280.3.fa	MG-RAST [14]	4.44028e+06	Northern Islands Coral	Yes	Coral (wild)
hawaii_4440376.3.fa	MG-RAST [14]	4.44038e+06	Porites compressa (coral)	Yes	Coral (wild)
hawaii_4440374.3.fa	MG-RAST [14]	4.44037e+06	Porites compressa (coral)	Yes	Coral (aquarium control)
hawaii_4440370.3.fa	MG-RAST [14]	4.44037e+06	Porites compressa (coral)	Yes	Coral (dissolved organic carbon stressed)
hawaii_4440371.3.fa	MG-RAST [14]	4.44037e+06	Porites compressa (coral)	Yes	Coral (pH stressed)
hawaii_4440377.3.fa	MG-RAST [14]	4.44038e+06	Porites compressa (coral)	Yes	Coral (nutrient stressed)
hawaii_4440375.3.fa	MG-RAST [14]	4.44038e+06	Porites compressa (coral)	Yes	Coral (temperature stressed)
tilapia_pond_4440424.3.fa	MG-RAST [14]	4.44042e+06	Free-living (mesophilic)	No	Freshwater
tilapia_pond_4440412.3.fa	MG-RAST [14]	4.44041e+06	Free-living (mesophilic)	No	Freshwater
tilapia_pond_4440414.3.fa	MG-RAST [14]	4.44041e+06	Free-living (mesophilic)	No	Freshwater
tilapia_pond_4440439.3.fa	MG-RAST [14]	4.44044e+06	Free-living (mesophilic)	No	Freshwater
